# Supplementary material for: Tackling pressure fluctuations in ultra-HPLC to robustly resolve and analyze polar metabolites
Source: J Biol Chem. 2025 Feb 10;301(3):108283. doi: 10.1016/j.jbc.2025.108283 (PMC11930066; doi:10.1016/j.jbc.2025.108283)
Supplement: Table S1 [file mmc1.xlsx]

## Sheet: Table S1
Full name	Abbreviation	[Injected] (µM)	RT @ 6 h (min)	RT @ 17.5 h (min)	RT @ 44 h (min)	RT_SD (min)	RT_Mean (min)	RT_CV (%)	RT drift (s)	FWHM_CV(%)	MS Precursor m/z	MS Product m/z	MS Mode
2-(N-morpholino)ethanesulfonic acid	MES	66.6667	1.81	1.82	1.81	0.0057735	1.81333	0.318392	0.6	10.8055	196.2	100	Positive
2-Phosphoglycerate/3-Phosphoglycerate	2PG/3PG	8.33333	8.17	8.18	8.17	0.0057735	8.17333	0.0706383	0.6	25.442	185	97	Negative
5-Phospho-D-ribose 1-diphosphate	PRPP	8.33333	9.79	9.79	9.78	0.0057735	9.78667	0.0589936	0.6	2.19106	389	291	Negative
6-Phosphogluconate	6PG	8.33333	8.65	8.65	8.63	0.011547	8.64333	0.133594	1.2	4.83053	275	97	Negative
Acetoacetate	AcAc	33.3333	2.09	2.09	2.08	0.0057735	2.08667	0.276685	0.6	1.30171	101.1	57	Negative
Acetyl coenzyme A	AcCoA	3.33333	7.43	7.45	7.43	0.011547	7.43667	0.155271	1.2	1.25816	810.2	303.3	Positive
Adenosine	A	8.33333	1.53	1.53	1.52	0.0057735	1.52667	0.378177	0.6	1.71324	268.2	136.1	Positive
Adenosine 5'-diphosphate	ADP	33.3333	7.75	7.78	7.76	0.0152753	7.76333	0.196762	1.8	1.24309	428.2	136	Positive
Adenosine 5'-monophosphate	AMP	33.3333	7.07	7.09	7.05	0.02	7.07	0.282885	2.4	5.97986	348.2	136	Positive
Adenosine 5'-triphosphate	ATP	33.3333	8.15	8.18	8.15	0.0173205	8.16	0.212261	1.8	2.16063	508.2	136	Positive
a-Ketoglutarate	aKG	8.33333	6.12	6.14	6.11	0.0152753	6.12333	0.24946	1.8	1.09637	145	101.1	Negative
Alanine	Ala	25	4.35	4.38	4.38	0.0173205	4.37	0.39635	1.8	0.694904	90.1	44.1	Positive
Arginine	Arg	99.842	9.08	9.15	9.19	0.0556776	9.14	0.609165	6.6	18.1388	175.1	70.1	Positive
Asparagine	Asn	25	5.1	5.14	5.15	0.0264575	5.13	0.515741	3	1.53592	133.1	74	Positive
Aspartate	Asp	25	6.49	6.51	6.5	0.01	6.5	0.153846	1.2	2.52197	132.1	88	Negative
b-hydroxybutyrate	BHB	33.3333	2.49	2.5	2.49	0.0057735	2.49333	0.231558	0.6	3.12969	103	59	Negative
b-Nicotinamide adenine dinucleotide	NAD	33.3333	7.04	7.05	7.05	0.0057735	7.04667	0.0819324	0.6	4.33637	664.4	136	Positive
b-Nicotinamide adenine dinucleotide 2'-phosphate	NADP	33.3333	9.2	9.21	9.19	0.01	9.2	0.108696	1.2	1.97686	744.1	136.1	Positive
b-Nicotinamide adenine dinucleotide 2'-phosphate, reduced	NADPH	33.3333	8.75	8.75	8.73	0.011547	8.74333	0.132066	1.2	0.999828	746.2	729.1	Positive
b-Nicotinamide adenine dinucleotide, reduced	NADH	33.3333	6.32	6.33	6.32	0.0057735	6.32333	0.0913047	0.6	0.415305	666.4	649.1	Positive
Citrate	Cit	8.33333	8.23	8.26	8.23	0.0173205	8.24	0.2102	1.8	8.90466	191.1	111	Negative
Creatine	Cr	33.3333	4.5	4.54	4.54	0.023094	4.52667	0.510177	2.4	1.47985	132.1	44.1	Positive
Creatinine	Crn	33.3333	1.71	1.72	1.71	0.0057735	1.71333	0.336975	0.6	2.05564	114.1	44.1	Positive
Cystine	CysCys	16.6667	7.61	7.65	7.64	0.0208167	7.63333	0.272707	2.4	1.11675	241.1	74	Positive
Cytidine	C	8.33333	2.03	2.03	2.02	0.0057735	2.02667	0.284877	0.6	12.135	244.1	112	Positive
Cytidine 5'-monophosphate	CMP	33.3333	7.96	7.98	7.97	0.00894427	7.97	0.112224	1.2	1.3577	324.1	112	Positive
Cytidine 5'-triphosphate	CTP	33.3333	8.69	8.71	8.69	0.011547	8.69667	0.132775	1.2	3.7503	484.2	112	Positive
Deoxyadenosine 5'-triphosphate	dATP	33.3333	8.06	8.09	8.06	0.0173205	8.07	0.214628	1.8	1.69755	492	136.1	Positive
Deoxycytidine 5'-triphosphate	dCTP	33.3333	8.56	8.58	8.57	0.01	8.57	0.116686	1.2	1.59872	468	112	Positive
Deoxyguanosine 5'-triphosphate	dGTP	33.3333	8.54	8.57	8.55	0.0152753	8.55333	0.178588	1.8	0.644328	508.1	152.1	Positive
Deoxythymidine 5'-triphosphate	dTTP	33.3333	7.74	7.77	7.75	0.0152753	7.75333	0.197015	1.8	1.94952	483	81	Positive
D-Fructose 1,6-bisphosphate	F16BP	8.33333	9.62	9.62	9.6	0.011547	9.61333	0.120114	1.2	2.84693	339	97	Negative
D-Ribose 5-phosphate	R5P	8.33333	7.58	7.6	7.59	0.01	7.59	0.131752	1.2	0.962723	229	97	Negative
Fumarate	Fum	8.33333	7.09	7.09	7.06	0.0173205	7.08	0.24464	1.8	11.0532	115	71.1	Negative
Glucose 1-phosphate	G1P	8.33333	7.65	7.67	7.67	0.011547	7.66333	0.150679	1.2	2.55529	259.1	97	Negative
Glucose 6-phosphate	G6P	8.33333	8.2	8.23	8.22	0.0152753	8.21667	0.185906	1.8	2.96219	259.1	97	Negative
Glutamate	Glu	25	6.58	6.59	6.58	0.0057735	6.58333	0.0876988	0.6	2.058	148.1	84	Positive
Glutamine	Gln	16.6667	5.1	5.13	5.14	0.0208167	5.12333	0.406311	2.4	1.86297	147.1	84.1	Positive
Glycerol 3-phosphate	G3P	8.33333	7.41	7.44	7.42	0.0152753	7.42333	0.205773	1.8	1.84323	171	79	Negative
Glycine	Gly	25	4.86	4.89	4.9	0.0208167	4.88333	0.42628	2.4	2.57863	76.4	30.1	Positive
Guanosine	G	8.33333	2.17	2.18	2.16	0.01	2.17	0.460829	1.2	1.92238	284.1	152.2	Positive
Guanosine 5'-monophosphate	GMP	33.3333	7.93	7.95	7.93	0.011547	7.93667	0.145489	1.2	1.48782	364.2	152	Positive
Guanosine 5'-triphosphate	GTP	33.3333	8.66	8.68	8.67	0.01	8.67	0.11534	1.2	0.504874	524.2	152	Positive
Histidine	His	33.3333	5.21	5.24	5.25	0.0208167	5.23333	0.397771	2.4	5.93775	156.1	110.1	Positive
Hypoxanthine	HX	8.33333	1.63	1.63	1.63	0	1.63	0	0	0.445307	135.1	92.1	Negative
Inosine	I	8.33333	1.92	1.92	1.91	0.0057735	1.91667	0.301226	0.6	2.49728	267.1	135.1	Negative
Inosine 5'-monophosphate	IMP	33.3333	7.49	7.51	7.5	0.01	7.5	0.133333	1.2	1.34332	349.2	137	Positive
Isoleucine	Ile	66.6667	2.47	2.48	2.47	0.0057735	2.47333	0.23343	0.6	3.15568	132.1	86.1	Positive
Itaconate	Ita	8.33333	6.19	6.2	6.17	0.0152753	6.18667	0.246906	1.8	4.63718	129.1	85.1	Negative
Lactate	Lac	8.33333	2.33	2.34	2.32	0.01	2.33	0.429185	1.2	3.87838	89	43.1	Negative
Leucine	Leu	66.6667	2.3	2.31	2.31	0.0057735	2.30667	0.250296	0.6	0.417806	132.1	86.1	Positive
Lysine	Lys	66.0291	9.77	9.86	9.9	0.0665833	9.84333	0.67643	7.8	3.24379	147.1	84.1	Positive
Malate	Mal	8.33333	6.91	6.93	6.9	0.0152753	6.91333	0.220954	1.8	1.31223	133.1	115	Negative
Methionine	Met	16.8904	2.59	2.61	2.6	0.01	2.6	0.384615	1.2	1.61945	150	104	Positive
Methylmalonate	MetMal	8.33333	5.55	5.55	5.53	0.011547	5.54333	0.208304	1.2	6.26487	117.1	73.1	Negative
Phenylalanine	Phe	33.3333	2.08	2.1	2.08	0.011547	2.08667	0.553371	1.2	0.743698	166.1	120.1	Positive
Phosphocreatine	PCr	33.3333	8.04	8.06	8.05	0.01	8.05	0.124224	1.2	1.37763	212.1	44.1	Positive
Proline	Pro	25	3.37	3.38	3.38	0.0057735	3.37667	0.170982	0.6	1.77105	116.1	70	Positive
Pyruvate	Pyr	8.33333	1.68	1.67	1.68	0.0057735	1.67667	0.344344	0.6	2.18373	87	43.1	Negative
Serine	Ser	25	5.09	5.12	5.12	0.0173205	5.11	0.338953	1.8	3.46735	106	60	Positive
Succinate	Succ	8.33333	7.15	7.15	7.14	0.0057735	7.14667	0.080786	0.6	3.37853	117.1	73.1	Negative
Threonine	Thr	66.6667	4.33	4.36	4.35	0.0152753	4.34667	0.351425	1.8	1.14532	120	74	Positive
Thymidine	T	8.33333	1.29	1.29	1.29	0	1.29	0	0	1.74217	243.1	126.9	Positive
Tryptophan	Trp	8.33333	2.26	2.27	2.26	0.0057735	2.26333	0.255088	0.6	1.67848	205.1	146.1	Positive
Tyrosine	Tyr	33.1492	2.85	2.86	2.86	0.0057735	2.85667	0.202106	0.6	1.64894	182	136.1	Positive
Uridine	U	8.33333	1.52	1.53	1.52	0.0057735	1.52333	0.379005	0.6	1.59342	243.1	200.1	Negative
Uridine 5'-diphosphoglucose	UDP-Glc	8.33333	6.62	6.73	6.71	0.0585947	6.68667	0.876291	6.6	1.37614	565.1	323.1	Negative
Uridine 5'-diphospho-N-acetylglucosamine	UDP-GlcNAc	1.66667	6.59	6.6	6.59	0.0057735	6.59333	0.0875658	0.6	6.75641	606.2	385	Negative
Uridine 5'-monophosphate	UMP	33.3333	6.98	7	6.98	0.011547	6.98667	0.165272	1.2	1.13884	325.2	97	Positive
Uridine 5'-triphosphate	UTP	33.3333	8.07	8.09	8.07	0.011547	8.07667	0.142967	1.2	4.04429	483.1	159	Negative
Valine	Val	66.6667	3.03	3.05	3.05	0.011547	3.04333	0.37942	1.2	1.20988	118.1	55.1	Positive

## Sheet: Table S1 legend
Table S1. Retention times for metabolites subjected to the updated HILICz protocol. The calibration curve was prepared and analysed as outlined in Fig. 2A. Data for the second-highest standard are presented. The retention time (RT) drift was calculated as the difference between highest and lowest RT values. FWHM, full width at half maximum; MS, mass spectrometry.
